# Supplementary material for: Inorganic Polyphosphate Triggers NLRP3 Inflammasome and Promotes the Epithelial-to-Mesenchymal Transition and Migration of Colorectal Cancer Cells Through TRPM8 Receptor
Source: Int J Mol Sci. 2025 Aug 11;26(16):7743. doi: 10.3390/ijms26167743 (PMC12386918; doi:10.3390/ijms26167743)
Supplement: Supplementary file 1 [file ijms-26-07743-s001.zip]

Archive with 4 entries (4 files):
- Supplementary figures.pptx
- Supplementary movie 1.mp4
- Supplementary movie 2.mp4
- Supplementary movie 3.mp4
